# Supplementary material for: Integration of Nuclear, Clinical, and Genetic Features for Lung Cancer Subtype Classification and Survival Prediction Based on Machine- and Deep-Learning Models
Source: Diagnostics (Basel). 2025 Mar 28;15(7):872. doi: 10.3390/diagnostics15070872 (PMC11988547; doi:10.3390/diagnostics15070872)
Supplement: Supplementary file 1 [file diagnostics-15-00872-s001.zip]

Archive with 1 entries (1 files):
- diagnostics-3514165-supplementary.pdf
